# Supplementary material for: Quantification and Distribution of Thiols in Fermented Grains of Sauce-Aroma Baijiu Production Process
Source: Foods. 2023 Jul 10;12(14):2658. doi: 10.3390/foods12142658 (PMC10378441; doi:10.3390/foods12142658)
Supplement: Supplementary file 1 [file foods-12-02658-s001.zip]

Archive with 1 entries (1 files):
- foods-2426814-supplementary.pdf
